# Supplementary material for: Population Genetics of Anopheles pretoriensis in Grande Comore Island
Source: Insects. 2022 Dec 23;14(1):14. doi: 10.3390/insects14010014 (PMC9866569; doi:10.3390/insects14010014)
Supplement: Supplementary file 1 [file insects-14-00014-s001.zip › Table S2.xlsx]

## Sheet: 24 documents from Anopheles pet
Table S2. GenBank accession number of Anopheles mitogenomes.
Species	Acession Number
Anopheles pretoriensis	ON479654
Anopheles aconitus	NC_039540.1
Anopheles splendidus	NC_039397.1
Anopheles funestus	NC_038158.1
Anopheles dirus	NC_036263.1
Anopheles stephensi	NC_028223.1
Anopheles punctulatus	NC_028222.1
Anopheles minimus	NC_028221.1
Anopheles merus	NC_028220.1
Anopheles melas	NC_028219.1
Anopheles maculatus	NC_028218.1
Anopheles epiroticus	NC_028217.1
Anopheles culicifacies	NC_028216.1
Anopheles coluzzii	NC_028215.1
Anopheles christyi	NC_028214.1
Anopheles arabiensis	NC_028212.1
Anopheles culicifacies B	NC_027502.1
Anopheles cruzii	NC_024740.1
Anopheles farauti No. 4	NC_020770.1
Anopheles hinesorum	NC_020769.1
Anopheles cracens	NC_020768.1
Anopheles darlingi	NC_014275.1
Anopheles gambiae	NC_002084.1
Anopheles coustani	MT806097
