# Supplementary material for: Population Genetics of Anopheles pretoriensis in Grande Comore Island
Source: Insects. 2022 Dec 23;14(1):14. doi: 10.3390/insects14010014 (PMC9866569; doi:10.3390/insects14010014)
Supplement: Supplementary file 1 [file insects-14-00014-s001.zip › Table S3.xlsx]

## Sheet: Sheet1
Table S3. Metadata of partial sequences of cytochrome c oxidase subunit I (COI) and respective GenBank accession number.
Sample ID	Species ID	Site ID	Site Name	Island	Country	General Area	Latitude	Longitude	GenBank ID
0320-GC-BGI-028	A. gambiae	BGI	Bangoi Hambou	Grand Comore	Comoros	south	-11.8399	43.2924	OP620446
0320-GC-BGI-027	A. pretoriensis	BGI	Bangoi Hambou	Grand Comore	Comoros	south	-11.8399	43.2924	OP619897
0320-GC-BGI-030	A. pretoriensis	BGI	Bangoi Hambou	Grand Comore	Comoros	south	-11.8399	43.2924	OP619870
0320-GC-BGI-032	A. pretoriensis	BGI	Bangoi Hambou	Grand Comore	Comoros	south	-11.8399	43.2924	OP619903
0320-GC-BOE-009	A. pretoriensis	BOE	Boenindi	Grand Comore	Comoros	central	-11.5636	43.2901	OP619916
0320-GC-BOE-010	A. pretoriensis	BOE	Boenindi	Grand Comore	Comoros	central	-11.5636	43.2901	OP619913
0320-GC-BOE-011	A. pretoriensis	BOE	Boenindi	Grand Comore	Comoros	central	-11.5636	43.2901	OP619917
0320-GC-BOE-012	A. pretoriensis	BOE	Boenindi	Grand Comore	Comoros	central	-11.5636	43.2901	OP619914
0320-GC-BOE-013	A. pretoriensis	BOE	Boenindi	Grand Comore	Comoros	central	-11.5636	43.2901	OP619918
0320-GC-BOU-001	A. pretoriensis	BOU	Bouni	Grand Comore	Comoros	north	-11.4893	43.3974	OP619884
0320-GC-BOU-002	A. pretoriensis	BOU	Bouni	Grand Comore	Comoros	north	-11.4893	43.3974	OP619907
0320-GC-BOU-003	A. pretoriensis	BOU	Bouni	Grand Comore	Comoros	north	-11.4893	43.3974	OP619868
0320-GC-BOU-004	A. pretoriensis	BOU	Bouni	Grand Comore	Comoros	north	-11.4893	43.3974	OP619877
0320-GC-BOU-013	A. pretoriensis	BOU	Bouni	Grand Comore	Comoros	north	-11.4893	43.3974	OP619859
0320-GC-DAJ-031	A. pretoriensis	DAJ	Domoni Adjou	Grand Comore	Comoros	north	-11.4882	43.2859	OP619910
0320-GC-DAJ-032	A. pretoriensis	DAJ	Domoni Adjou	Grand Comore	Comoros	north	-11.4882	43.2859	OP619898
0320-GC-DAJ-033	A. pretoriensis	DAJ	Domoni Adjou	Grand Comore	Comoros	north	-11.4882	43.2859	OP619905
0320-GC-DAJ-034	A. pretoriensis	DAJ	Domoni Adjou	Grand Comore	Comoros	north	-11.4882	43.2859	OP619880
0320-GC-DAJ-036	A. pretoriensis	DAJ	Domoni Adjou	Grand Comore	Comoros	north	-11.4882	43.2859	OP619851
0320-GC-DBN-035	A. pretoriensis	DBN	Diboini	Grand Comore	Comoros	central	-11.5595	43.325	OP619872
0320-GC-DBN-036	A. pretoriensis	DBN	Diboini	Grand Comore	Comoros	central	-11.5595	43.325	OP619846
0320-GC-DBN-037	A. pretoriensis	DBN	Diboini	Grand Comore	Comoros	central	-11.5595	43.325	OP619865
0320-GC-DBN-038	A. pretoriensis	DBN	Diboini	Grand Comore	Comoros	central	-11.5595	43.325	OP619852
0320-GC-DBN-039	A. pretoriensis	DBN	Diboini	Grand Comore	Comoros	central	-11.5595	43.325	OP619848
0320-GC-KBN-001	A. pretoriensis	KBN	Koimbani	Grand Comore	Comoros	central	-11.6267	43.3653	OP619895
0320-GC-KBN-002	A. pretoriensis	KBN	Koimbani	Grand Comore	Comoros	central	-11.6267	43.3653	OP619844
0320-GC-KBN-003	A. pretoriensis	KBN	Koimbani	Grand Comore	Comoros	central	-11.6267	43.3653	OP619845
0320-GC-KBN-004	A. pretoriensis	KBN	Koimbani	Grand Comore	Comoros	central	-11.6267	43.3653	OP619847
0320-GC-KBN-005	A. pretoriensis	KBN	Koimbani	Grand Comore	Comoros	central	-11.6267	43.3653	OP619889
0320-GC-MAE-021	A. pretoriensis	MAE	Maoueni	Grand Comore	Comoros	north	-11.4683	43.3266	OP619863
0320-GC-MAE-022	A. pretoriensis	MAE	Maoueni	Grand Comore	Comoros	north	-11.4683	43.3266	OP619899
0320-GC-MAE-023	A. pretoriensis	MAE	Maoueni	Grand Comore	Comoros	north	-11.4683	43.3266	OP619856
0320-GC-MAE-033	A. pretoriensis	MAE	Maoueni	Grand Comore	Comoros	north	-11.4679	43.3273	OP619867
0320-GC-MAL-048	A. pretoriensis	MAL	Malé	Grand Comore	Comoros	south	-11.8863	43.5053	OP619869
0320-GC-MAL-049	A. pretoriensis	MAL	Malé	Grand Comore	Comoros	south	-11.8863	43.5053	OP619888
0320-GC-MAL-050	A. pretoriensis	MAL	Malé	Grand Comore	Comoros	south	-11.8863	43.5053	OP619860
0320-GC-MAL-051	A. pretoriensis	MAL	Malé	Grand Comore	Comoros	south	-11.8863	43.5053	OP619842
0320-GC-MAL-101	A. pretoriensis	MAL	Malé	Grand Comore	Comoros	south	-11.8857	43.5041	OP619850
0320-GC-MDE-053	A. pretoriensis	MDE	Mde	Grand Comore	Comoros	south	-11.7403	43.2509	OP619841
0320-GC-MDE-054	A. pretoriensis	MDE	Mde	Grand Comore	Comoros	south	-11.7403	43.2509	OP619853
0320-GC-MDE-055	A. pretoriensis	MDE	Mde	Grand Comore	Comoros	south	-11.7403	43.2509	OP619891
0320-GC-MDE-056	A. pretoriensis	MDE	Mde	Grand Comore	Comoros	south	-11.7403	43.2509	OP619896
0320-GC-MDE-057	A. pretoriensis	MDE	Mde	Grand Comore	Comoros	south	-11.7403	43.2509	OP619893
0320-GC-MDZ-020	A. pretoriensis	MDZ	Mandza	Grand Comore	Comoros	north	-11.4224	43.3047	OP620445
0320-GC-MDZ-081	A. pretoriensis	MDZ	Mandza	Grand Comore	Comoros	north	-11.4224	43.3047	OP620442
0320-GC-MDZ-083	A. pretoriensis	MDZ	Mandza	Grand Comore	Comoros	north	-11.4224	43.3047	OP620444
0320-GC-MDZ-084	A. pretoriensis	MDZ	Mandza	Grand Comore	Comoros	north	-11.4224	43.3047	OP620443
0320-GC-MTD-008	A. pretoriensis	MTD	Mtsamdou	Grand Comore	Comoros	central	-11.6113	43.3889	OP619911
0320-GC-MTD-009	A. pretoriensis	MTD	Mtsamdou	Grand Comore	Comoros	central	-11.6113	43.3889	OP619886
0320-GC-MTD-010	A. pretoriensis	MTD	Mtsamdou	Grand Comore	Comoros	central	-11.6113	43.3889	OP619854
0320-GC-MTD-011	A. pretoriensis	MTD	Mtsamdou	Grand Comore	Comoros	central	-11.6113	43.3889	OP619840
0320-GC-MTD-031	A. pretoriensis	MTD	Mtsamdou	Grand Comore	Comoros	central	-11.6114	43.3871	OP619843
0320-GC-OLH-024	A. pretoriensis	OLH	Ouellah Itsandra	Grand Comore	Comoros	central	-11.6576	43.2886	OP619839
0320-GC-OLH-025	A. pretoriensis	OLH	Ouellah Itsandra	Grand Comore	Comoros	central	-11.6576	43.2886	OP619887
0320-GC-OLH-026	A. pretoriensis	OLH	Ouellah Itsandra	Grand Comore	Comoros	central	-11.6576	43.2886	OP619894
0320-GC-OLH-027	A. pretoriensis	OLH	Ouellah Itsandra	Grand Comore	Comoros	central	-11.6576	43.2886	OP619875
0320-GC-OLH-028	A. pretoriensis	OLH	Ouellah Itsandra	Grand Comore	Comoros	central	-11.6576	43.2886	OP619866
0320-GC-OMI-007	A. pretoriensis	OMI	Ouemani	Grand Comore	Comoros	north	-11.3842	43.3351	OP619902
0320-GC-OMI-008	A. pretoriensis	OMI	Ouemani	Grand Comore	Comoros	north	-11.3842	43.3351	OP619908
0320-GC-OMI-009	A. pretoriensis	OMI	Ouemani	Grand Comore	Comoros	north	-11.3842	43.3351	OP619892
0320-GC-OMI-010	A. pretoriensis	OMI	Ouemani	Grand Comore	Comoros	north	-11.3842	43.3351	OP619855
0320-GC-OMI-011	A. pretoriensis	OMI	Ouemani	Grand Comore	Comoros	north	-11.3842	43.3351	OP619849
0320-GC-PAN-003	A. pretoriensis	PAN	Panda	Grand Comore	Comoros	south	-11.8752	43.3956	OP619883
0320-GC-PAN-004	A. pretoriensis	PAN	Panda	Grand Comore	Comoros	south	-11.8752	43.3956	OP619881
0320-GC-PAN-005	A. pretoriensis	PAN	Panda	Grand Comore	Comoros	south	-11.8752	43.3956	OP619876
0320-GC-PAN-006	A. pretoriensis	PAN	Panda	Grand Comore	Comoros	south	-11.8752	43.3956	OP619862
0320-GC-PAN-007	A. pretoriensis	PAN	Panda	Grand Comore	Comoros	south	-11.8752	43.3956	OP619900
0320-GC-PID-003	A. pretoriensis	PID	Pidjani	Grand Comore	Comoros	south	-11.7663	43.4497	OP619901
0320-GC-PID-004	A. pretoriensis	PID	Pidjani	Grand Comore	Comoros	south	-11.7663	43.4497	OP619912
0320-GC-PID-006	A. pretoriensis	PID	Pidjani	Grand Comore	Comoros	south	-11.7663	43.4497	OP619915
0320-GC-PID-007	A. pretoriensis	PID	Pidjani	Grand Comore	Comoros	south	-11.7663	43.4497	OP619890
0320-GC-SAL-030	A. pretoriensis	SAL	Salimani	Grand Comore	Comoros	central	-11.6838	43.275	OP619873
0320-GC-SAL-031	A. pretoriensis	SAL	Salimani	Grand Comore	Comoros	central	-11.6838	43.275	OP619885
0320-GC-SAL-032	A. pretoriensis	SAL	Salimani	Grand Comore	Comoros	central	-11.6838	43.275	OP619874
0320-GC-SAL-033	A. pretoriensis	SAL	Salimani	Grand Comore	Comoros	central	-11.6838	43.275	OP619906
0320-GC-SAL-034	A. pretoriensis	SAL	Salimani	Grand Comore	Comoros	central	-11.6838	43.275	OP619878
0320-GC-VBO-004	A. pretoriensis	VBO	Vanamboini	Grand Comore	Comoros	central	-11.6172	43.2625	OP619861
0320-GC-VBO-005	A. pretoriensis	VBO	Vanamboini	Grand Comore	Comoros	central	-11.6172	43.2625	OP619858
0320-GC-VBO-006	A. pretoriensis	VBO	Vanamboini	Grand Comore	Comoros	central	-11.6172	43.2625	OP619909
0320-GC-VBO-041	A. pretoriensis	VBO	Vanamboini	Grand Comore	Comoros	central	-11.6133	43.2635	OP619904
0320-GC-VDJ-021	A. pretoriensis	VDJ	Vanadjou	Grand Comore	Comoros	central	-11.6101	43.2865	OP619879
0320-GC-VDJ-022	A. pretoriensis	VDJ	Vanadjou	Grand Comore	Comoros	central	-11.6101	43.2865	OP619871
0320-GC-VDJ-023	A. pretoriensis	VDJ	Vanadjou	Grand Comore	Comoros	central	-11.6101	43.2865	OP619882
0320-GC-VDJ-024	A. pretoriensis	VDJ	Vanadjou	Grand Comore	Comoros	central	-11.6101	43.2865	OP619864
0320-GC-VDJ-025	A. pretoriensis	VDJ	Vanadjou	Grand Comore	Comoros	central	-11.6101	43.2865	OP619857
