# Supplementary material for: Population Genetics of Anopheles pretoriensis in Grande Comore Island
Source: Insects. 2022 Dec 23;14(1):14. doi: 10.3390/insects14010014 (PMC9866569; doi:10.3390/insects14010014)
Supplement: Supplementary file 1 [file insects-14-00014-s001.zip › Table S1.xlsx]

## Sheet: Sheet1
Table S1. Number of A. gambiae and A. pretoriensis specimens collected in each site in Grande Comore
Site Name	Latitude	Longitude	A. gambiae	A. pretoriensis
Bangoi Hambou	-11.8399	43.2924	40	14
Boenindi	-11.5636	43.2901	11	76
Bouni	-11.4893	43.3974	0	74
Diboini	-11.5595	43.325	0	24
Domoni Adjou	-11.4882	43.2859	0	15
Dzoidjou	-11.8817	43.4317	1	8
Koimbani	-11.6267	43.3653	0	86
Malé	-11.8857	43.5041	1	66
Mandza	-11.4224	43.3047	0	30
Maoueni	-11.4679	43.3273	0	13
Mde	-11.7403	43.2509	0	57
Mtsamdou	-11.6114	43.3871	0	74
Ouellah Itsandra	-11.6576	43.2886	0	42
Ouemani	-11.3842	43.3351	0	23
Oureveni	-11.9138	43.497	82	3
Panda	-11.8752	43.3956	15	10
Pidjani	-11.7663	43.4497	2	6
Salimani	-11.6838	43.275	8	48
Vanadjou	-11.6101	43.2865	0	34
Vanamboini	-11.6172	43.2625	9	49
			169	752
